# Supplementary material for: A method for feature division of Soccer Foul actions based on salience image semantics
Source: PLoS One. 2025 Jun 13;20(6):e0322889. doi: 10.1371/journal.pone.0322889 (PMC12165423; doi:10.1371/journal.pone.0322889)
Supplement: S1 Fig — (XLSX) [file pone.0322889.s001.xlsx]

## Sheet: Sheet1
Figure 2：Deformation Conditions			Figure 3：Occlusion			Figure 4：Background Clutters
	F1-Score			F1-Score			F1-Score
HOG+SVM	0.642678		HOG+SVM	0.672067		HOG+SVM	0.62
C3D	0.692887		C3D	0.623331		C3D	0.663333
I3D	0.716318		I3D	0.712883		I3D	0.703333
R-CNN	0.739749		R-CNN	0.762929		R-CNN	0.793333
LSTM	0.716318		LSTM	0.756992		LSTM	0.743333
DLSPM	0.843515		DLSPM	0.826799		DLSPM	0.843333
Table 3
Model	Dataset	Accuracy (%)	Precision (%)	F1-Score (%)	AUC-ROC (%)		Model	Accuracy (%)	Precision (%)	F1-Score (%)
HOG+SVM	Training	85.2 ± 2.1	81.5 ± 1.8	83.3 ± 2.0	88.4 ± 1.5		Baseline Model	0.925	0.918	0.921
	Testing	82.0 ± 2.4	79.8 ± 2.1	80.9 ± 2.3	86.0 ± 2.0		After removing the GCN module	0.893	0.885	0.889
	Validation	83.5 ± 1.9	80.1 ± 1.5	81.7 ± 1.8	87.2 ± 1.7
C3D	Training	88.7 ± 1.7	85.3 ± 1.4	86.9 ± 1.6	91.5 ± 1.3
	Testing	86.5 ± 2.0	83.7 ± 1.9	85.1 ± 2.1	89.4 ± 1.8
	Validation	87.0 ± 1.8	84.2 ± 1.7	85.6 ± 1.9	90.2 ± 1.6
I3D	Training	90.3 ± 1.5	87.9 ± 1.3	89.1 ± 1.4	93.7 ± 1.2
	Testing	88.0 ± 1.8	85.5 ± 1.7	86.7 ± 1.9	91.9 ± 1.5
	Validation	89.2 ± 1.6	86.8 ± 1.5	87.9 ± 1.7	92.5 ± 1.4
R-CNN	Training	91.7 ± 1.3	89.4 ± 1.2	90.5 ± 1.3	94.9 ± 1.1
	Testing	89.3 ± 1.7	87.0 ± 1.6	88.1 ± 1.8	93.2 ± 1.4
	Validation	90.5 ± 1.5	88.3 ± 1.4	89.4 ± 1.6	94.1 ± 1.3
LSTM	Training	89.6 ± 1.6	86.8 ± 1.4	88.2 ± 1.5	92.8 ± 1.3
	Testing	87.4 ± 1.9	85.1 ± 1.8	86.2 ± 2.0	91.0 ± 1.6
	Validation	88.1 ± 1.7	86.4 ± 1.6	87.2 ± 1.8	92.3 ± 1.5
Swin Transformer	Training	89.6 ± 1.6	86.8 ± 1.4	88.2 ± 1.5	92.8 ± 1.3
	Testing	87.4 ± 1.9	85.1 ± 1.8	86.2 ± 2.0	91.0 ± 1.6
	Validation	88.1 ± 1.7	86.4 ± 1.6	87.2 ± 1.8	92.3 ± 1.5
DLSPM	Training	93.8 ± 1.0	91.6 ± 0.9	92.7 ± 1.1	95.8 ± 1.0
	Testing	92.5 ± 1.2	90.3 ± 1.1	91.4 ± 1.3	94.6 ± 1.2
	Validation	93.1 ± 1.1	91.0 ± 1.0	92.4 ± 0.8	93.9 ± 1.3
